# Supplementary material for: Down-Regulation of AKT Proteins Slows the Growth of Mutant-KRAS Pancreatic Tumors
Source: Cells. 2024 Jun 19;13(12):1061. doi: 10.3390/cells13121061 (PMC11202146; doi:10.3390/cells13121061)
Supplement: Supplementary file 1 [file cells-13-01061-s001.zip]

Archive with 1 entries (1 files):
- cells-3023843-supplementary.pdf
